# Supplementary material for: Nested patterns of commensals and endosymbionts in microbial communities of mosquito vectors
Source: BMC Microbiol. 2024 Oct 26;24:434. doi: 10.1186/s12866-024-03593-x (PMC11520040; doi:10.1186/s12866-024-03593-x)
Supplement: Supplementary file 5 — Supplementary Material 5 [file 12866_2024_3593_MOESM5_ESM.xlsx]

## Sheet: venn_taxa presence
Shared taxa between Cx. pipiens f. molestus and Cx. quinquefasciatus	Taxa unique to Cx. pipiens f. molestus	Taxa unique to Cx. quinquefasciatus
Thiohalorhabdaceae_uncultured	Erysipelotrichaceae_uncultured	Azospirillales_uncultured
Hyphomicrobium	SM23-30	Barnesiella
Williamsia	Candidatus_Berkiella	Mucispirillum
Desulfobulbaceae_uncultured	[Eubacterium]_saphenum_group	Flavonifractor
Subgroup_7	Cytophaga	Sellimonas
Clostridium_sensu_stricto_12	Rhodobacter	Vicinamibacteraceae_uncultured
OPB41	Zoogloea	P9X2b3D02
Anaerostipes		Acidimicrobiia_uncultured
Faecalibacterium		Aliihoeflea
Pseudolabrys		Trichodesmium_IMS101
Nordella		PS-B29
Haliangium		Lachnospiraceae_UCG-001
Chujaibacter		ZOR0006
Fluviicola		Eisenbergiella
GWD2-49-16		Arthrospira_PCC-7345
Blfdi19
Sphingopyxis
Pedosphaeraceae
Proteiniphilum
Sphingorhabdus
Catenibacterium
CCD24
Lewinella
Fusicatenibacter
[Clostridium]_innocuum_group
P2-11E
Lentimonas
Actinomarinales_uncultured
LCP-89
Veillonella
Arenicellaceae_uncultured
DS-100
Geobacteraceae
Halieaceae
Sandaracinus
MidBa8
Pelolinea
R76-B128
Myxococcaceae
Actinobacteria
Blastopirellula
Sva1033
Aeromonas
Candidatus_Paracaedibacter
Anaerolinea
Gastranaerophilales
WOR-1
Dubosiella
Candidatus_Saccharimonas
Pasteurellaceae
Rikenella
Bauldia
SPG12-461-471-B8
Ruminiclostridium
Geminicoccus
Lentimicrobium
Synergistaceae
Enterobacterales
ADurb,Bin063-1
67-14
Coriobacteriaceae_UCG-002
Coprobacillus
TM7
Monoglobus
Filifactor
WX65
DEV008
Desulfocapsa
Selenomonas
Defluviicoccales_uncultured
Sulfurifustis
Poribacteria
Petrimonas
A4b
Anaeromyxobacter
Sericytochromatia
UCG-005
Rubrobacter
Trichococcus
Prevotellaceae_Ga6A1_group
Acholeplasma
[Ruminococcus]_gnavus_group
ST-12K33
Peptoniphilus
OM27_clade
Pseudarcicella
Ercella
Bacteroidetes_BD2-2
Faecalibaculum
Rheinheimera
MND1
Terasakiellaceae_uncultured
Steroidobacter
Flavitalea
Rhodopseudomonas
Defluviicoccus
GAL15
Thiogranum
LD1-PA32
Hirschia
Psychrobacter
Anaerococcus
Kordiimonadales_uncultured
Acetothermiia
Christensenellaceae_R-7_group
Lenti-02
Blautia
1921-3
Chlamydiaceae_uncultured
Subgroup_18
Oscillospirales
Desulfatirhabdium
Aquicella
UA11
Lineage_IIb
Pla3_lineage
Rhodocyclaceae
LWQ8
Cyanobacteriales_uncultured
Asteroleplasma
Marinifilum
Flavihumibacter
Caldilineaceae
Bacteroidales
Alphaproteobacteria
Phascolarctobacterium
Fenollaria
Brevibacillus
Rubripirellula
Blastococcus
Parasutterella
Gemmataceae_uncultured
SJA-15
Desulfosarcinaceae_uncultured
PMMR1
Microscillaceae_uncultured
RBG-13-54-9
Alcaligenaceae
Novosphingobium
mle1-7
Nitrolancea
Fusobacterium
Parasegetibacter
Polynucleobacter
Levilinea
[Desulfobacterium]_catecholicum_group
Haemophilus
vadinHA49
LCP-80
Desulfoconvexum
Caulobacteraceae
AD3
Gammaproteobacteria_uncultured
Enhydrobacter
PAUC43f_marine_benthic_group
Clostridiaceae
Candidatus_Electronema
Magnetovibrio
Sphingobacterium
Nitrospira
RF39
AKYH767
Leptolinea
Phenylobacterium
Subgroup_10
Desulfocurvus
Corynebacterium
Solirubrobacteraceae
Bradymonadales
Longilinea
Arenimonas
Ardenticatenales_uncultured
Gracilibacteria
Peptostreptococcales-Tissierellales
Fontimonas
Polymorphobacter
DEV007
Wolbachia
TK10
Desulfobacter
Clostridium_sensu_stricto_1
[Eubacterium]_ventriosum_group
Peredibacter
Rhodospirillaceae_uncultured
Rhodococcus
PHOS-HE36
Desulfovibrio
Crocinitomicaceae_uncultured
Peptococcus
Margulisbacteria
Rhizobiales
Hungateiclostridiaceae_uncultured
Firmicutes
Clostridia_uncultured
Nakamurella
Herminiimonas
Flavobacteriaceae
Candidatus_Omnitrophus
Magnetospiraceae_uncultured
Microbacteriaceae
Sedimentibacter
Micrococcaceae
Dialister
Saprospiraceae_uncultured
Kocuria
Aphanizomenon_NIES81
4572-13
Streptomyces
Frankiales
Ilumatobacteraceae_uncultured
Edaphobaculum
possible_genus_04
Cellvibrio
Peptostreptococcaceae
Thermomarinilinea
Pla4_lineage
Acidobacteriales
Comamonadaceae
0319-6G20
JG30-KF-AS9
Micavibrionaceae_uncultured
AKAU3564_sediment_group
TRA3-20
Serratia
Portibacter
SM2D12
B12-WMSP1
Lineage_IIa
Sutterella
JG30-KF-CM66
Pedobacter
GWE2-31-10
Bifidobacterium
Paracoccus
Chryseolinea
Ignavibacterium
Roseburia
Acetobacter
Verrucomicrobiaceae_uncultured
BD2-11_terrestrial_group
Chlamydiales
Anaerotruncus
Roseiflexaceae_uncultured
Candidatus_Peregrinibacteria
Vermiphilaceae
Desulfobacterales_uncultured
BRH-c57
Latescibacterota
Tyzzerella
Chitinivibrionia_uncultured
RBG-16-49-21
Prevotellaceae_UCG-003
Babeliales
Nocardioidaceae
OLB12
Halioglobus
Acidobacteriales_uncultured
Verruc-01
Rhizobiaceae
Curtobacterium
Chitinophagaceae_uncultured
Isosphaeraceae_uncultured
UCG-010
Anaerovoracaceae_uncultured
Cycloclasticus
SM1A02
Rhodobacteraceae_uncultured
Anaerolineaceae
Weeksellaceae
Herpetosiphon
SB-5
Ancylobacter
R7C24
Prevotellaceae_NK3B31_group
Mycoplasma
Desulfofrigus
KD4-96
27F-1492R
Megasphaera
RCP2-54
Desulfatiglans
Candidatus_Latescibacter
S0134_terrestrial_group
Enterobacteriaceae
Nannocystaceae
Odoribacter
[Eubacterium]_xylanophilum_group
JS1
Desulfuromonas
VHS-B3-70
Oxalobacteraceae
NB1-j
Spongiibacteraceae_uncultured
Lutispora
Ornatilinea
NS11-12_marine_group
Aggregatibacter
Alcanivorax
Zixibacteria
Nubsella
Izemoplasmataceae
Latescibacteraceae
Xanthomarina
Leuconostoc
Solirubrobacter
Muribaculum
AKAU4049
Shewanella
Skermanella
Niastella
Helicobacter
Cutibacterium
Cyanobium_PCC-6307
TPD-58
B2M28
Nannocystis
Microbacterium
Spirochaetaceae_uncultured
GIF3
Blastocatellaceae_uncultured
Desulfobulbaceae
Pseudochrobactrum
Thiotrichaceae_uncultured
KCM-B-112
Sumerlaeia_uncultured
Rhodothermaceae_uncultured
SJA-28
Subgroup_13
Desulfosarcina
Methyloceanibacter
CL500-3
Microcoleus_PCC-7113
Spirochaeta_2
Chiayiivirga
Micromonosporaceae
Pajaroellobacter
Paraglaciecola
Sva0081_sediment_group
Clostridium_sensu_stricto_13
Sulfurovum
ODP123
YC-ZSS-LKJ147
Ochrobactrum
Tannerella
Caulobacteraceae_uncultured
Silvanigrella
Akkermansia
Chthonomonadales
SAR324_clade(Marine_group_B)
Gracilibacter
Bacteroidetes_vadinHA17
Sphingomonas
Methylophilus
SM23-31
Fermentibacteraceae
Armatimonadota_uncultured
Abditibacterium
Crocinitomix
Gammaproteobacteria
Desulfobacca
Gemmatimonadaceae_uncultured
Lautropia
Desulfosarcinaceae
Rarobacter
Caldithrix
SBR1031
Peptococcaceae_uncultured
Ellin6067
Lachnoclostridium
Altererythrobacter
Methylotenera
Peptostreptococcus
S085
Intrasporangiaceae
Yoonia-Loktanella
WD2101_soil_group
MD2894-B20
Desulfobulbales_uncultured
Vicinamibacteraceae
WCHB1-81
Actibacter
Babeliaceae
Marinilabiliaceae_uncultured
Acidothermus
Bryobacter
Lachnospiraceae_uncultured
Conexibacter
Fretibacterium
Asticcacaulis
Rothia
[Eubacterium]_siraeum_group
Woeseia
[Eubacterium]_eligens_group
Candidatus_Tenderia
Leucobacter
Marinobacter
Aurantisolimonas
Clostridia_UCG-014
Bradyrhizobium
Acetatifactor
Desulfocapsaceae
Pirellulaceae
Parcubacteria
JG30-KF-CM45
Sphaerobacter
Vallitalea
UCG-012
SWB02
Ahniella
Desulfomicrobium
Aureimonas
MSBL8
Tumebacillus
Carnobacterium
P3OB-42
Massilia
Omnitrophales
Bacillus
Candidatus_Koribacter
Hydrogenedensaceae
Pseudohongiella
Devosiaceae
PeM15
Dokdonella
Lachnospiraceae
Bilophila
Stenotrophomonas
MSBL7
Rhodospirillales_uncultured
Pseudonocardia
Anaerovorax
Pseudomonas
Geodermatophilus
Pedosphaeraceae_uncultured
Desulfovibrionaceae_uncultured
Sanguibacter
CCM19a
Acidobacteriales
Nitrosomonas
Acidobacteriota
UTCFX1
Ktedonobacteraceae_uncultured
Citrifermentans
Mycobacterium
MB-A2-108
Desulfuromusa
Leptospirillum
Entotheonellaceae
Subgroup_22
Acidibacter
Pseudoxanthomonas
Longimicrobiaceae
OM190
Polycyclovorans
Parabacteroides
Beijerinckiaceae
Treponema
Hymenobacter
SEEP-SRB4
Sphingobium
MBNT15
Nitrosospira
Legionella
Ruminococcus
Xanthomonadaceae
Chitinophagales_uncultured
Candidatus_Ovatusbacter
Micropepsaceae_uncultured
Bdellovibrio
Gaiellales
Unknown_Family_uncultured
Draconibacterium
Incertae_Sedis
Coxiella
BSV26
Ammoniphilus
Rhizobiales_Incertae_Sedis_uncultured
Microvirga
Sva0485
Adhaeribacter
Roseomonas
Oligoflexales_uncultured
Subgroup_23
Bacteroidales_uncultured
Saccharimonadales
Sphingobacteriales
Streptococcus
Ilumatobacter
Sedimenticola
cvE6
Devosia
Chryseobacterium
Opitutus
Muribaculaceae
Dongia
SC-I-84
LD-RB-34
Limibaculum
Escherichia-Shigella
Caulobacter
Oceanisphaera
Marinobacterium
Bacteroides
Burkholderiales
Gemmata
Ohtaekwangia
Oscillospiraceae
Gven-F17
Sulfuritalea
Macellibacteroides
Aquibacter
Erysipelotrichaceae_UCG-003
Sneathiella
NK4A214_group
Ruminococcaceae_uncultured
Acidobacteriae
oc32
Fonticella
Endomicrobium
Vibrio
Acetobacteraceae
Pirellula
Cyclobacteriaceae_uncultured
Blastocatellaceae
Lysobacter
Lacunisphaera
BIrii41
A2
AKYG1722
Armatimonadales
WS1
OLB14
Alcaligenes
Gimesia
UASB-TL25
Saccharimonadales
Christensenellaceae_uncultured
Ralstonia
BD7-11
Brevundimonas
[Eubacterium]_hallii_group
Collinsella
WS2
Capnocytophaga
Chromatiaceae_uncultured
Alloprevotella
Moduliflexaceae
Spirosoma
Lachnospira
Solitalea
MD3-55
Bosea
Terriglobus
Arcticibacter
Desulfobacterota_uncultured
IMCC26207
Actinomyces
Lachnospiraceae_UCG-004
Variovorax
Chloroflexi
MIZ17
HSB_OF53-F07
Butyricimonas
Calditrichaceae
Subgroup_21
Colidextribacter
mle1-27
Kaistia
Nevskia
Lactobacillus
Megamonas
Rikenellaceae_RC9_gut_group
Allorhizobium-Neorhizobium-Pararhizobium-Rhizobium
Robinsoniella
Emticicia
Waddlia
Pir4_lineage
Sulfurimonas
Micavibrionales_uncultured
Alphaproteobacteria_uncultured
Immundisolibacter
LiUU-11-161
Candidatus_Solibacter
Oligoflexus
[Eubacterium]_coprostanoligenes_group
Comamonas
Ellin517
Bacteroidia
Thiobacillus
bacteriap25
Vicinamibacterales_uncultured
Planctomycetota
C0119
Rhodobacteraceae
AB1
Lentimicrobiaceae
Clostridia_vadinBB60_group
SHA-26
Bacteria
Staphylococcus
Frankiales_uncultured
Mesorhizobium
AKIW781
Xanthobacteraceae_uncultured
Enterorhabdus
Weissella
Deefgea
Pedomicrobium
Thioalkalispira-Sulfurivermis
FCPS473
Shinella
Anaerolineaceae_UCG-001
CK-2C2-2
Rhodanobacter
Methylophaga
Desulfobacteraceae
Taibaiella
Patulibacter
Sphingobacteriaceae
Candidatus_Kerfeldbacteria
Burkholderia-Caballeronia-Paraburkholderia
Achromobacter
IheB3-7
Candidatus_Protochlamydia
Proteobacteria
Nocardioides
MSBL5
Dadabacteriales
Terrimonas
Diplorickettsiaceae_uncultured
Gaiellales_uncultured
Flavisolibacter
WPS-2
Erysipelatoclostridium
IS-44
Chitinibacter
Subgroup_11
Dechloromonas
WCHB1-41
PLTA13
Thermomonas
Brevinema
Candidatus_Udaeobacter
Pedosphaeraceae
Microtrichales_uncultured
Morganella
Lutibacter
Neisseria
Subgroup_5
Gemmatimonas
G12-WMSP1
Cellulomonas
Psychromonas
Castellaniella
KF-JG30-B3
Muribaculaceae
Psychrilyobacter
Pseudorhodobacter
Sediminispirochaeta
Fimbriimonadaceae
Acidimicrobiia
Sphaerochaeta
Thermodesulfovibrionia_uncultured
Mogibacterium
Ruminococcaceae
MSB-4B10
Lineage_IV
Desulfobacterium
Filomicrobium
Bacilli
LD29
Mucilaginibacter
Sumerlaea
Sandaracinaceae_uncultured
Subgroup_2
Desulfobacteraceae_uncultured
Fibrobacteraceae_uncultured
Aminicenantales
Parachlamydiaceae
Lechevalieria
Methylobacterium-Methylorubrum
Leptotrichia
Rokubacteriales
Bacteriovorax
Holophagaceae
Gaiella
Chitinophaga
mle1-8
Ferruginibacter
Roseisolibacter
Kapabacteriales
Fimbriimonadales
Acidobacteriaceae_(Subgroup_1)_uncultured
Candidatus_Jidaibacter
Microscillaceae
Sediminibacterium
37-13
RB41
Acidobacteriaceae_(Subgroup_1)
Blvii28_wastewater-sludge_group
Gemmatimonadaceae
Sphingomonadaceae
F082
Flavobacterium
Ardenticatenaceae_uncultured
Geminicoccaceae_uncultured
Defluviitaleaceae_UCG-011
Yersiniaceae
Paenibacillus
Longimicrobiaceae
Marinimicrobia_(SAR406_clade)
Prolixibacteraceae_uncultured
Candidatus_Megaira
Clostridia
Pirellulaceae_uncultured
Anderseniella
Butyricicoccus
Elizabethkingia
Hungateiclostridiaceae
Gitt-GS-136
Campylobacter
Alteromonas
UBA12409
Chthoniobacter
Tundrisphaera
Belnapia
Babeliales
Alistipes
Chitinophagaceae
Hoeflea
Blastocatella
Actinobacteriota
Prevotellaceae_UCG-001
[Ruminococcus]_torques_group
Simkaniaceae_uncultured
Hydrogenophaga
Lachnospiraceae_NK4A136_group
Halarcobacter
Psychroglaciecola
Terrimicrobium
Thiomicrorhabdus
Pla1_lineage
Reyranellaceae_uncultured
OM60(NOR5)_clade
Dechlorosoma
Eggerthella
Ketobacter
Oscillibacter
IMCC26256
Luteolibacter
Candidatus_Nitrotoga
A21b
Luteibacter
Hyphomonas
Porphyromonas
Occallatibacter
Syner-01
Coetzeea
2024-11-01
Arcobacteraceae_uncultured
JTB23
SG8-4
Steroidobacteraceae_uncultured
Subdoligranulum
Spirochaeta
Crossiella
NS9_marine_group
Phycisphaeraceae_uncultured
Methyloligellaceae_uncultured
Oscillospiraceae_uncultured
Dyadobacter
Prevotella
Kineosporia
Chthonomonas
Acinetobacter
Paludibacter
JGI_0000069-P22
Phaselicystis
Anaerolineaceae_uncultured
Elsterales_uncultured
Parvibaculum
Bacteroidetes_VC2,1_Bac22
MD2902-B12
SEEP-SRB1
UCG-002
KI89A_clade
Caldilineaceae_uncultured
BIyi10
Reyranella
Granulicella
Thermoleophilia_uncultured
CCM11a
Proteus
JGI_0001001-H03
env,OPS_17
Xanthobacteraceae
Subgroup_17
10bav-F6
